# Supplementary material for: The RELN heterozygous single-nucleotide polymorphism rs362691 increases the prefrontal cortical thickness and modulates systemizing-related autistic tendencies in typically developing children and adolescents
Source: Front Neurosci. 2025 Jun 6;19:1574700. doi: 10.3389/fnins.2025.1574700 (PMC12179114; doi:10.3389/fnins.2025.1574700)
Supplement: Supplementary file 1 [file Data_Sheet_1.xlsx]

## Sheet: Sheet1
Supplementary TABLE 1
List of parcellated regions.
Index	Short name	Long name
1	G_and_S_frontomargin	Fronto-marginal gyrus (of Wernicke) and sulcus
2	G_and_S_occipital_inf	Inferior occipital gyrus and sulcus
3	G_and_S_paracentral	Paracentral lobule and sulcus
4	G_and_S_subcentral	Subcentral gyrus (central operculum) and sulci
5	G_and_S_transv_frontopol	Transverse frontopolar gyri and sulci
6	G_and_S_cingul-Ant	Anterior part of the cingulate gyrus and sulcus (ACC)
7	G_and_S_cingul-Mid-Ant	Middle-anterior part of the cingulate gyrus and sulcus (aMCC)
8	G_and_S_cingul-Mid-Post	Middle-posterior part of the cingulate gyrus and sulcus (pMCC)
9	G_cingul-Post-dorsal	Posterior-dorsal part of the cingulate gyrus (dPCC)
10	G_cingul-Post-ventral	Posterior-ventral part of the cingulate gyrus (vPCC, isthmus of the cingulate gyrus)
11	G_cuneus	Cuneus
12	G_front_inf-Opercular	Opercular part of the inferior frontal gyrus
13	G_front_inf-Orbital	Orbital part of the inferior frontal gyrus
14	G_front_inf-Triangul	Triangular part of the inferior frontal gyrus
15	G_front_middle	Middle frontal gyrus
16	G_front_sup	Superior frontal gyrus
17	G_Ins_lg_and_S_cent_ins	Long insular gyrus and central sulcus of the insula
18	G_insular_short	Short insular gyri
19	G_occipital_middle	Middle occipital gyrus
20	G_occipital_sup	Superior occipital gyrus
21	G_oc-temp_lat-fusifor	Lateral occipito-temporal gyrus (fusiform gyrus)
22	G_oc-temp_med-Lingual	Lingual gyrus, ligual part of the medial occipito-temporal gyrus
23	G_oc-temp_med-Parahip	Parahippocampal gyrus, parahippocampal part of the medial occipito-temporal gyrus
24	G_orbital	Orbital gyri
25	G_pariet_inf-Angular	Angular gyrus
26	G_pariet_inf-Supramar	Supramarginal gyrus
27	G_parietal_sup	Superior parietal lobule
28	G_postcentral	Postcentral gyrus
29	G_precentral	Precentral gyrus
30	G_precuneus	Precuneus
31	G_rectus	Straight gyrus, Gyrus rectus
32	G_subcallosal	Subcallosal area, subcallosal gyrus
33	G_temp_sup-G_T_transv	Anterior transverse temporal gyrus (of Heschl)
34	G_temp_sup-Lateral	Lateral aspect of the superior temporal gyrus
35	G_temp_sup-Plan_polar	Planum polare of the superior temporal gyrus
36	G_temp_sup-Plan_tempo	Planum temporale or temporal plane of the superior temporal gyrus
37	G_temporal_inf	Inferior temporal gyrus
38	G_temporal_middle	Middle temporal gyrus
39	Lat_Fis-ant-Horizont	Horizontal ramus of the anterior segment of the lateral sulcus (or fissure)
40	Lat_Fis-ant-Vertical	Vertical ramus of the anterior segment of the lateral sulcus (or fissure)
41	Lat_Fis-post	Posterior ramus (or segment) of the lateral sulcus (or fissure)
42	Pole_occipital	Occipital pole
43	Pole_temporal	Temporal pole
44	S_calcarine	Calcarine sulcus
45	S_central	Central sulcus (Rolando's fissure)
46	S_cingul-Marginalis	Marginal branch (or part) of the cingulate sulcus
47	S_circular_insula_ant	Anterior segment of the circular sulcus of the insula
48	S_circular_insula_inf	Inferior segment of the circular sulcus of the insula
49	S_circular_insula_sup	Superior segment of the circular sulcus of the insula
50	S_collat_transv_ant	Anterior transverse collateral sulcus
51	S_collat_transv_post	Posterior transverse collateral sulcus
52	S_front_inf	Inferior frontal sulcus
53	S_front_middle	Middle frontal sulcus
54	S_front_sup	Superior frontal sulcus
55	S_interm_prim-Jensen	Sulcus intermedius primus
56	S_intrapariet_and_P_trans	Intraparietal sulcus (interparietal sulcus) and transverse parietal sulci
57	S_oc_middle_and_Lunatus	Middle occipital sulcus and lunatus sulcus
58	S_oc_sup_and_transversal	Superior occipital sulcus and transverse occipital sulcus
59	S_occipital_ant	Anterior occipital sulcus and preoccipital notch (temporo-occipital incisure)
60	S_oc-temp_lat	Lateral occipito-temporal sulcus
61	S_oc-temp_med_and_Lingual	Medial occipito-temporal sulcus (collateral sulcus) and lingual sulcus
62	S_orbital_lateral	Lateral orbital sulcus
63	S_orbital_med-olfact	Medial orbital sulcus (olfactory sulcus)
64	S_orbital-H_Shaped	Orbital sulci
65	S_parieto_occipital	Parieto-occipital sulcus (or fissure)
66	S_pericallosal	Pericallosal sulcus
67	S_postcentral	Postcentral sulcus
68	S_precentral-inf-part	Inferior part of the precentral sulcus
69	S_precentral-sup-part	Superior part of the precentral sulcus
70	S_suborbital	Suborbital sulcus (sulcus rostrales, supraorbital sulcus)
71	S_subparietal	Subparietal sulcus
72	S_temporal_inf	Inferior temporal sulcus
73	S_temporal_sup	Superior temporal sulcus (parallel sulcus)
74	S_temporal_transverse	Transverse temporal sulcus
